# Supplementary material for: Ultra-Sensitive Bioanalytical Separations Using a New 4-Tritylphenyl Methacrylate-Based Monolithic Nano-Column with an Inner Diameter of 20 µm for Nano-LC
Source: Int J Mol Sci. 2025 Dec 25;27(1):224. doi: 10.3390/ijms27010224 (PMC12785336; doi:10.3390/ijms27010224)
Supplement: Supplementary file 1 [file ijms-27-00224-s001.zip]

Archive with 1 entries (1 files):
- ijms-4034399-supplementary.pdf
